# Supplementary material for: A curated benchmark of enhancer-gene interactions for evaluating enhancer-target gene prediction methods
Source: Genome Biol. 2020 Jan 22;21:17. doi: 10.1186/s13059-019-1924-8 (PMC6977301; doi:10.1186/s13059-019-1924-8)
Supplement: Supplementary file 4 — Additional file 4: Table S3. AUPRs for unsupervised methods. [file 13059_2019_1924_MOESM4_ESM.xlsx]

## Sheet: Contents
Additional File 4: Table S3, AUPRs for unsupervised methods
Table S3a	AUPRs for unsupervised methods on Version A (all pairs, natural ratio)
Table S3b	AUPRs for unsupervised methods on Version B (all pairs, fixed ratio)
Table S3c	AUPRs for unsupervised methods on Version C (remove ambiguous pairs, natural ratio)
Table S3d	AUPRs for unsupervised methods on Version D (remove ambiguous pairs, fixed ratio)

## Sheet: Table S3a
Table S3a: AUPRs for unsupervised methods on Version A (all pairs, natural ratio)
Biosample	BENGI Dataset	Random	DNase-DNase correlation	DNase-expression correlation	GeneHancer	Distance method	AverageRank - Distance and DNase-expression		Key
GM12878	ChIA-PET RNAPII	0.150723	0.264047	0.28355	0.180907	0.410718	0.420569		Method with highest AUPR	0.459571	0.0301845				8.87379
GM12878	ChIA-PET CTCF	0.0722842	0.136044	0.121527	0.0849445	0.210645	0.210913		Datatype was used in model	0.601567	0.0126603				7.08734
GM12878	Hi-C	0.0221414	0.0420011	0.0456396	0.0307421	0.0631577	0.0766071			0.366242	0.00860069				6.66863
GM12878	CHi-C	0.234864	0.293112	0.305961	0.267369	0.357696	0.366312								6.63607
LCLs	GTEx eQTLs	0.0340576	0.0588912	0.0628348	0.0539166	0.185102	0.149848								8.37817
LCLs	GEUVADIS eQTLs	0.0406479	0.0725325	0.103601	0.0718712	0.197039	0.231807								11.4809
															9.2
															8.33679
Biosample	BENGI Dataset	Random	DNase-DNase correlation	DNase-expression correlation	GeneHancer	Distance method	AverageRank - Distance and DNase-expression								3.70161
HeLa	ChIA-PET RNAPII	0.149566	0.217536	0.308178	0.168624	0.303212	0.353461			0.290069	0.0190576				6.69027
HeLa	ChIA-PET CTCF	0.0611479	0.108053	0.121304	0.0763592	0.169478	0.187684			0.415056	0.0152113				7.44094
HeLa	Hi-C	0.0435168	0.0572961	0.066085	0.0465924	0.0708999	0.0810647			0.229733	0.00307556				3.88979
HMEC	Hi-C	0.050191	0.0846339	0.11949	0.0587738	0.114396	0.163405			0.439994	0.00858276				3.93274
IMR-90	Hi-C	0.0425982	0.0800405	0.110628	0.0537056	0.0870159	0.117286			0.490357	0.0111074				8.8215
K562	Hi-C	0.0182916	0.0237113	0.0276809	0.0204901	0.0453679	0.0462651			0.15721	0.00219846				8.15395
NHEK	Hi-C	0.0500115	0.0674824	0.0802887	0.0533931	0.0672928	0.0837245			0.263879	0.00338163				7.04787
CD34+ cells	CHi-C	0.177449	0.223231	0.241095	0.215414	0.308209	0.314343								8.68616
liver	eQTLs	0.0386166	0.0573827	0.0704368	0.0506984	0.205176	0.168883								7.68126
ovary	eQTLs	0.039858	0.0545166	0.0649045	0.0536426	0.16931	0.14022								9.5852
pancreas	eQTLs	0.0408538	0.0568045	0.0808598	0.0570618	0.216395	0.193958								7.33928
sigmoid colon	eQTLs	0.0392273	0.0489638	0.061998	0.05066	0.159866	0.133914								11.828
stomach	eQTLs	0.0361061	0.0489845	0.0596571	0.0496095	0.167538	0.144938								7.68858
thyroid	eQTLs	0.0574244	0.0783694	0.0981432	0.072476	0.223019	0.199243
K562	CRISPR-QTLs	0.0258057	0.0477265	0.139485	0.0478348	0.23759	0.339027			-0.00226404	0.0220291
											0.0123718

## Sheet: Table S3b
Table S3b: AUPRs for unsupervised methods on Version B (all pairs, fixed ratio)
Biosample	BENGI Dataset	Random	DNase-DNase correlation	DNase-expression correlation	GeneHancer	Distance method	AverageRank - Distance and DNase-expression		Key
GM12878	ChIA-PET RNAPII	0.2	0.348168	0.4	0.248188	0.527059	0.564175		Method with highest AUPR
GM12878	ChIA-PET CTCF	0.2	0.333556	0.345243	0.237671	0.487301	0.501581
GM12878	Hi-C	0.2	0.35436	0.359422	0.241152	0.444516	0.476361
GM12878	CHi-C	0.2	0.264173	0.299704	0.238866	0.335446	0.376876
LCLs	GTEx eQTLs	0.2	0.311301	0.347344	0.266654	0.614358	0.572257
LCLs	GEUVADIS eQTLs	0.2	0.313307	0.393238	0.280295	0.584965	0.61557
Biosample	BENGI Dataset	Random	DNase-DNase correlation	DNase-expression correlation	GeneHancer	Distance method	AverageRank - Distance and DNase-expression
HeLa	ChIA-PET RNAPII	0.2	0.306722	0.392848	0.22575	0.409306	0.47019
HeLa	ChIA-PET CTCF	0.2	0.311496	0.352052	0.249769	0.426922	0.471805
HeLa	Hi-C	0.2	0.276008	0.286447	0.21206	0.313666	0.35067
HMEC	Hi-C	0.2	0.315496	0.388697	0.237235	0.374843	0.461166
IMR-90	Hi-C	0.2	0.342887	0.394576	0.252109	0.365043	0.441245
K562	Hi-C	0.2	0.273788	0.287654	0.222812	0.420171	0.423438
NHEK	Hi-C	0.2	0.270657	0.307214	0.212927	0.252593	0.307779
CD34+ cells	CHi-C	0.2	0.26626	0.287669	0.243665	0.354555	0.379051
liver	eQTLs	0.2	0.277873	0.341834	0.243179	0.594018	0.540142
ovary	eQTLs	0.2	0.2712	0.288502	0.25551	0.560303	0.493904
pancreas	eQTLs	0.2	0.276811	0.345679	0.250715	0.619522	0.585609
sigmoid colon	eQTLs	0.2	0.246728	0.297709	0.240925	0.549887	0.478209
stomach	eQTLs	0.2	0.254282	0.307575	0.259281	0.563964	0.515185
thyroid	eQTLs	0.2	0.273397	0.327579	0.245318	0.558534	0.520041
K562	CRISPR-QTLs	0.2	0.337794	0.548501	0.285041	0.651621	0.748704

## Sheet: Table S3c
Table S3c: AUPRs for unsupervised methods on Version C (remove ambiguous pairs, natural ratio)
Biosample	BENGI Dataset	Random	DNase-DNase correlation	DNase-expression correlation	GeneHancer	Distance method	AverageRank - Distance and DNase-expression		Key
GM12878	ChIA-PET RNAPII	0.122495	0.235819	0.286201	0.155084	0.36245	0.432343		Method with highest AUPR
GM12878	ChIA-PET CTCF	0.0503027	0.0975894	0.105445	0.0630961	0.180006	0.205896
GM12878	Hi-C	0.0189587	0.0364884	0.0488111	0.0266945	0.0542939	0.0733942
GM12878	CHi-C	0.11839	0.168041	0.21555	0.155612	0.225366	0.285508
Biosample	BENGI Dataset	Random	DNase-DNase correlation	DNase-expression correlation	GeneHancer	Distance method	AverageRank - Distance and DNase-expression
HeLa	ChIA-PET RNAPII	0.127494	0.193465	0.322209	0.160632	0.256193	0.36088
HeLa	ChIA-PET CTCF	0.0495093	0.0875659	0.110389	0.0644407	0.136175	0.170708
HeLa	Hi-C	0.0325132	0.0512917	0.0591875	0.032982	0.0614191	0.0776213
HMEC	Hi-C	0.0408021	0.0773359	0.142166	0.0543945	0.102867	0.19194
IMR-90	Hi-C	0.0329115	0.0769732	0.123704	0.0493263	0.0800741	0.13345
K562	Hi-C	0.0177657	0.0301967	0.0320267	0.0221542	0.0496566	0.0606511
NHEK	Hi-C	0.03274	0.0535225	0.0721892	0.034946	0.0510987	0.0777218
CD34+ cells	CHi-C	0.109579	0.148034	0.186386	0.152969	0.228648	0.265726

## Sheet: Table S3d
Table S3d: AUPRs for unsupervised methods on Version D (remove ambiguous pairs, fixed ratio)
Biosample	BENGI Dataset	Random	DNase-DNase correlation	DNase-expression correlation	GeneHancer	Distance method	AverageRank - Distance and DNase-expression		Key
GM12878	ChIA-PET RNAPII	0.2	0.356577	0.407471	0.249011	0.520344	0.578628		Method with highest AUPR
GM12878	ChIA-PET CTCF	0.2	0.338039	0.368677	0.249558	0.526435	0.546897
GM12878	Hi-C	0.2	0.34529	0.378658	0.263362	0.418839	0.479356
GM12878	CHi-C	0.2	0.275215	0.341144	0.252308	0.357946	0.432897
Biosample	BENGI Dataset	Random	DNase-DNase correlation	DNase-expression correlation	GeneHancer	Distance method	AverageRank - Distance and DNase-expression
HeLa	ChIA-PET RNAPII	0.2	0.318763	0.4214	0.256504	0.361258	0.468853
HeLa	ChIA-PET CTCF	0.2	0.304455	0.356072	0.258775	0.414184	0.452554
HeLa	Hi-C	0.2	0.302977	0.32561	0.201371	0.331642	0.404367
HMEC	Hi-C	0.2	0.327046	0.466773	0.255495	0.393133	0.532961
IMR-90	Hi-C	0.2	0.385084	0.453518	0.269877	0.380345	0.497027
K562	Hi-C	0.2	0.319379	0.316436	0.228937	0.428416	0.458006
NHEK	Hi-C	0.2	0.294871	0.344085	0.210049	0.282801	0.37448
CD34+ cells	CHi-C	0.2	0.267865	0.314714	0.257359	0.376472	0.416992
