# Supplementary material for: A curated benchmark of enhancer-gene interactions for evaluating enhancer-target gene prediction methods
Source: Genome Biol. 2020 Jan 22;21:17. doi: 10.1186/s13059-019-1924-8 (PMC6977301; doi:10.1186/s13059-019-1924-8)
Supplement: Supplementary file 5 — Additional file 5: Table S4. AUPRs for supervised methods. [file 13059_2019_1924_MOESM5_ESM.xlsx]

## Sheet: Contents
Additional File 5: Table S4, AUPRs for supervised methods
Table S4a	AUPRs for supervised methods on Version A (all pairs, natural ratio)
Table S4b	AUPRs for supervised methods on Version B (all pairs, fixed ratio)
Table S4c	AUPRs for supervised methods on Version C (remove ambiguous pairs, natural ratio)
Table S4d	AUPRs for supervised methods on Version D (remove ambiguous pairs, fixed ratio)
Table S4e	AUPRs for promoter and distance matched pairs

## Sheet: Table S4a
Table S4a: AUPRs for supervised methods on Version A (all pairs, natural ratio)
Biosample	BENGI Dataset	Random	PEP-motif	TargetFinder (full)	TargetFinder (core4)	TargetFinder (core3)	Distance method	Average-rank Distance and DNase-expression		Key
GM12878	ChIA-PET RNAPII	0.150723	0.29516	0.715847	0.67967	0.652381	0.410718	0.420569		Method with highest AUPR
GM12878	ChIA-PET CTCF	0.0722842	0.14394	0.470007	0.385572	0.277016	0.210645	0.210913
GM12878	Hi-C	0.0221414	0.0367803	0.171089	0.135721	0.102878	0.0631577	0.0766071
GM12878	CHi-C	0.234864	0.329623	0.524071	0.507452	0.506732	0.357696	0.366312
LCLs	GTEx eQTLs	0.0340576	0.0591307	0.18684	0.152217	0.143955	0.185102	0.149848
LCLs	GEUVADIS eQTLs	0.0406479	0.0788533	0.257095	0.199811	0.180451	0.197039	0.231807
Biosample	BENGI Dataset	Random	PEP-motif	TargetFinder (full)	TargetFinder (core4)	TargetFinder (core3)	Distance method	Average-rank Distance and DNase-expression
HeLa	ChIA-PET RNAPII	0.149566	0.360487	0.70917	0.654169	0.541642	0.303212	0.353461
HeLa	ChIA-PET CTCF	0.0611479	0.114502	0.446522	0.370648	0.220822	0.169478	0.187684
HeLa	Hi-C	0.0435168	0.0669491	0.219576	0.171723	0.114885	0.0708999	0.0810647
HMEC	Hi-C	0.050191	0.136622	---	0.299535	0.153907	0.114396	0.163405
IMR-90	Hi-C	0.0425982	0.102503	0.359929	0.0697096	0.0699162	0.0870159	0.117286
K562	Hi-C	0.0182916	0.0211785	0.0682001	0.043057	0.0441694	0.0453679	0.0462651
NHEK	Hi-C	0.0500115	0.0777386	0.20056	0.157537	0.11893	0.0672928	0.0837245
CD34+ cells	CHi-C	0.177449	0.258022	---	---	0.432776	0.308209	0.314343
liver	eQTLs	0.0386166	0.0708886	---	---	0.12846	0.205176	0.168883
ovary	eQTLs	0.039858	0.0654933	---	---	0.0945076	0.16931	0.14022
pancreas	eQTLs	0.0408538	0.0810424	---	---	0.13588	0.216395	0.193958
sigmoid colon	eQTLs	0.0392273	0.0680189	---	---	0.0963679	0.159866	0.133914
stomach	eQTLs	0.0361061	0.0648473	---	---	0.0999962	0.167538	0.144938
thyroid	eQTLs	0.0574244	0.111715	---	---	0.155889	0.223019	0.199243
K562	CRISPR-QTLs	0.0258057	0.0934573	0.484301	0.369516	0.380845	0.23759	0.339027

## Sheet: Table S4b
Table S4b: AUPRs for supervised methods on Version B (all pairs, fixed ratio)
Biosample	BENGI Dataset	Random	PEP-motif	TargetFinder (full)	TargetFinder (core4)	TargetFinder (core3)	Distance method	Average-rank Distance and DNase-expression		Key
GM12878	ChIA-PET RNAPII	0.2	0.400858	0.808941	0.766074	0.74918	0.527059	0.564175		Method with highest AUPR
GM12878	ChIA-PET CTCF	0.2	0.3654	0.725476	0.67755	0.582267	0.487301	0.501581
GM12878	Hi-C	0.2	0.355906	0.664999	0.619766	0.585564	0.444516	0.476361
GM12878	CHi-C	0.2	0.303107	0.53039	0.511661	0.501317	0.335446	0.376876
LCLs	GTEx eQTLs	0.2	0.307879	0.664936	0.59645	0.586041	0.614358	0.572257
LCLs	GEUVADIS eQTLs	0.2	0.350724	0.679608	0.62044	0.611386	0.584965	0.61557
Biosample	BENGI Dataset	Random	PEP-motif	TargetFinder (full)	TargetFinder (core4)	TargetFinder (core3)	Distance method	Average-rank Distance and DNase-expression
HeLa	ChIA-PET RNAPII	0.2	0.380203	0.776003	0.731135	0.664171	0.409306	0.47019
HeLa	ChIA-PET CTCF	0.2	0.363656	0.716528	0.656087	0.524065	0.426922	0.471805
HeLa	Hi-C	0.2	0.30968	0.549635	0.48924	0.429333	0.313666	0.35067
HMEC	Hi-C	0.2	0.390561	---	0.606835	0.495533	0.374843	0.461166
IMR-90	Hi-C	0.2	0.405367	0.68377	0.301284	0.30045	0.365043	0.441245
K562	Hi-C	0.2	0.265978	0.566542	0.459377	0.467316	0.420171	0.423438
NHEK	Hi-C	0.2	0.273428	0.477891	0.437225	0.38206	0.252593	0.307779
CD34+ cells	CHi-C	0.2	0.301281	---	---	0.490404	0.354555	0.379051
liver	eQTLs	0.2	0.333104	---	---	0.500889	0.594018	0.540142
ovary	eQTLs	0.2	0.283358	---	---	0.45731	0.560303	0.493904
pancreas	eQTLs	0.2	0.348998	---	---	0.523624	0.619522	0.585609
sigmoid colon	eQTLs	0.2	0.34283	---	---	0.459074	0.549887	0.478209
stomach	eQTLs	0.2	0.335357	---	---	0.485723	0.563964	0.515185
thyroid	eQTLs	0.2	0.360734	---	---	0.468668	0.558534	0.520041
K562	CRISPR-QTLs	0.2	0.44799	0.851355	0.798821	0.795776	0.651621	0.748704

## Sheet: Table S4c
Table S4c: AUPRs for supervised methods on Version C (remove ambiguous pairs, natural ratio)
Biosample	BENGI Dataset	Random	PEP-motif	TargetFinder (full)	TargetFinder (core4)	TargetFinder (core3)	Distance method	Average-rank Distance and DNase-expression		Key
GM12878	ChIA-PET RNAPII	0.122495	0.29004	0.689745	0.623358	0.584122	0.36245	0.432343		Method with highest AUPR
GM12878	ChIA-PET CTCF	0.0503027	0.122252	0.437612	0.346705	0.232147	0.180006	0.205896
GM12878	Hi-C	0.0189587	0.0532644	0.162337	0.10293	0.078197	0.0542939	0.0733942
GM12878	CHi-C	0.11839	0.193405	0.388829	0.351938	0.329121	0.225366	0.285508
Biosample	BENGI Dataset	Random	PEP-motif	TargetFinder (full)	TargetFinder (core4)	TargetFinder (core3)	Distance method	Average-rank Distance and DNase-expression
HeLa	ChIA-PET RNAPII	0.127494	0.339538	0.719372	0.537584	0.440642	0.256193	0.36088
HeLa	ChIA-PET CTCF	0.0495093	0.112572	0.420006	0.336677	0.182802	0.136175	0.170708
HeLa	Hi-C	0.0325132	0.0580059	0.21017	0.156163	0.0970747	0.0614191	0.0776213
HMEC	Hi-C	0.0408021	0.124313	---	0.262889	0.150763	0.102867	0.19194
IMR-90	Hi-C	0.0329115	0.107765	0.293006	0.0552999	0.055729	0.0800741	0.13345
K562	Hi-C	0.0177657	0.026714	0.095708	0.0686165	0.0602886	0.0496566	0.0606511
NHEK	Hi-C	0.03274	0.0710433	0.134692	0.0892144	0.0723417	0.0510987	0.0777218
CD34+ cells	CHi-C	0.109579	0.198488	---	---	0.31269	0.228648	0.265726

## Sheet: Table S4d
Table S4d: AUPRs for supervised methods on Version D (remove ambiguous pairs, fixed ratio)
Biosample	BENGI Dataset	Random	PEP-motif	TargetFinder (full)	TargetFinder (core4)	TargetFinder (core3)	Distance method	Average-rank Distance and DNase-expression		Key
GM12878	ChIA-PET RNAPII	0.2	0.39645	0.79986	0.75367	0.728711	0.520344	0.578628		Method with highest AUPR
GM12878	ChIA-PET CTCF	0.2	0.387805	0.751835	0.696723	0.62001	0.526435	0.546897
GM12878	Hi-C	0.2	0.391142	0.651721	0.614942	0.562959	0.418839	0.479356
GM12878	CHi-C	0.2	0.322855	0.544475	0.504354	0.481454	0.357946	0.432897
Biosample	BENGI Dataset	Random	PEP-motif	TargetFinder (full)	TargetFinder (core4)	TargetFinder (core3)	Distance method	Average-rank Distance and DNase-expression
HeLa	ChIA-PET RNAPII	0.2	0.382018	0.77395	0.690191	0.639749	0.361258	0.468853
HeLa	ChIA-PET CTCF	0.2	0.362238	0.710638	0.658461	0.520683	0.414184	0.452554
HeLa	Hi-C	0.2	0.280307	0.588696	0.49029	0.418939	0.331642	0.404367
HMEC	Hi-C	0.2	0.402258	---	0.569483	0.485157	0.393133	0.532961
IMR-90	Hi-C	0.2	0.45305	0.654399	0.294045	0.293338	0.380345	0.497027
K562	Hi-C	0.2	0.317429	0.570059	0.533835	0.506097	0.428416	0.458006
NHEK	Hi-C	0.2	0.324203	0.492347	0.38896	0.340681	0.282801	0.37448
CD34+ cells	CHi-C	0.2	0.31296	---	---	0.475134	0.376472	0.416992

## Sheet: Table S4e
Table S4e: AUPRs for promoter and distance matched pairs
Biosample	BENGI Dataset	Random	Distance method	DNase-DNase correlation	DNase-expression correlation	GeneHancer	Average-rank Distance and DNase-expression	PEP-motif	TargetFinder (full)	TargetFinder (core4)	TargetFinder (core3)
1:2 Ratio
GM12878	ChIA-PET RNAPII	0.3333	0.688225	0.506791	0.550941	0.393211	0.707633	0.572674	0.885781	0.860309	0.848188
GM12878	ChIA-PET CTCF	0.3333	0.652283	0.504405	0.500731	0.384599	0.648645	0.537323	0.83284	0.796415	0.733409
Promoter matched
GM12878	ChIA-PET RNAPII	0.3333	0.543022	0.400995	0.423227	0.361132	0.552465	0.385614	0.736501	0.721336	0.700848
GM12878	ChIA-PET CTCF	0.3333	0.525742	0.376353	0.359726	0.353884	0.496285	0.349353	0.650837	0.605227	0.568835
Distance matched
GM12878	ChIA-PET RNAPII	0.3333	0.323345	0.455585	0.473857	0.369074	0.403858	0.556433	0.764927	0.710781	0.684341
GM12878	ChIA-PET CTCF	0.3333	0.32569	0.451493	0.417499	0.35417	0.376939	0.516107	0.715938	0.654308	0.52355
Distance & promoter matched
GM12878	ChIA-PET RNAPII	0.3333	0.318101	0.396347	0.392057	0.348053	0.356617	0.39805	0.61244	0.549459	0.518898
GM12878	ChIA-PET CTCF	0.3333	0.319302	0.400231	0.328733	0.350316	0.325796	0.360685	0.613525	0.539421	0.431106
