# Supplementary material for: A curated benchmark of enhancer-gene interactions for evaluating enhancer-target gene prediction methods
Source: Genome Biol. 2020 Jan 22;21:17. doi: 10.1186/s13059-019-1924-8 (PMC6977301; doi:10.1186/s13059-019-1924-8)
Supplement: Supplementary file 6 — Additional file 6: Table S5. AUPRs for cross-cell type trained supervised methods. [file 13059_2019_1924_MOESM6_ESM.xlsx]

## Sheet: Contents
Additional File 6: Table S5, AUPRs for cross-cell type trained supervised methods
Table S5a	AUPRs for cross-cell type trained supervised methods on Version A (all pairs, natural ratio)
Table S5b	AUPRs for cross-cell type trained supervised methods on Version B (all pairs, fixed ratio)
Table S5c	AUPRs for cross-cell type trained supervised methods on Version C (all pairs, fixed ratio)
Table S5d	AUPRs for cross-cell type trained supervised methods on Version D (ambiguous pairs removed, fixed ratio)

## Sheet: Table S5a
Table S5a: AUPRs for cross-cell type trained supervised methods on Version A (all pairs, natural ratio)
			Trained on GM12878		Trained on HeLa
Biosample	BENGI Dataset	Random	TargetFinder core4	TargetFinder core3	TargetFinder core4	TargetFinder core3	Distance	Average Rank
GM12878	ChIA-PET RNAPII	0.150723	0.67967	0.652381	0.570195	0.541198	0.410718	0.420569
HeLa	ChIA-PET RNAPII	0.149566	0.445683	0.456733	0.654169	0.541642	0.303212	0.353461
GM12878	ChIA-PET CTCF	0.0722842	0.385572	0.277016	0.23197	0.146742	0.210645	0.210913
HeLa	ChIA-PET CTCF	0.0611479	0.231908	0.197647	0.370648	0.220822	0.169478	0.187684
			Trained on GM12878		Trained on HeLa		Trained on HMEC		Trained on IMR90		Trained on K562		Trained on NHEK
Biosample	BENGI Dataset	Random	TargetFinder core4	TargetFinder core3	TargetFinder core4	TargetFinder core3	TargetFinder core4	TargetFinder core3	TargetFinder core4	TargetFinder core3	TargetFinder core4	TargetFinder core3	TargetFinder core4	TargetFinder core3	Distance	Average Rank
GM12878	Hi-C	0.0221414	0.135721	0.102878	0.0851052	0.053698	0.0761087	0.0719098	0.051873	0.0516037	0.0509331	0.0516353	0.0425518	0.0392265	0.0631577	0.0766071
HeLa	Hi-C	0.0435168	0.128827	0.0875249	0.171723	0.114885	0.137618	0.0805137	0.0701965	0.0702701	0.0844494	0.0830622	0.0982435	0.0851626	0.0708999	0.0810647
HMEC	Hi-C	0.050191	0.0556982	0.0463501	0.0988756	0.0929204	0.299535	0.153907	0.07562	0.075066	0.038245	0.0417201	0.0457335	0.0346064	0.114396	0.163405
IMR-90	Hi-C	0.0425982	0.0737748	0.0504974	0.035115	0.0554476	0.0470854	0.0812667	0.0697096	0.0699162	0.0369661	0.0369087	0.031259	0.0369627	0.0870159	0.117286
K562	Hi-C	0.0182916	0.0316178	0.0396488	0.0391444	0.0426253	0.0206066	0.0351906	0.0429956	0.0428038	0.043057	0.0441694	0.0341987	0.0319244	0.0453679	0.0462651
NHEK	Hi-C	0.0500115	0.118974	0.0803497	0.155789	0.0997102	0.113578	0.0669775	0.0731082	0.0730399	0.0756067	0.0812831	0.157537	0.11893	0.0672928	0.0837245
			Trained on GM12878	Trained on CD34+
Biosample	BENGI Dataset	Random	TargetFinder core3	TargetFinder core3	Distance	Average Rank
GM12878	CHi-C	0.234864	0.506732	0.395553	0.357696	0.366312
CD34+ cells	CHi-C	0.177449	0.365476	0.432776	0.308209	0.314343
			Trained on LCLs	Trained on liver	Trained on ovary	Trained on pancreas	Trained on sigmoid colon	Trained on stomach	Trained on thyroid
Biosample	BENGI Dataset	Random	TargetFinder core3	TargetFinder core3	TargetFinder core3	TargetFinder core3	TargetFinder core3	TargetFinder core3	TargetFinder core3	Distance	Average Rank
LCLs	GTEx eQTLs	0.0340576	0.143955	0.116171	0.105874	0.116598	0.107736	0.100865	0.120762	0.185102	0.149848
liver	GTEx eQTLs	0.0386166	0.118077	0.12846	0.112818	0.120172	0.106378	0.10626	0.12567	0.205176	0.168883
ovary	GTEx eQTLs	0.039858	0.112365	0.103707	0.0945076	0.114023	0.0989413	0.0935406	0.109581	0.16931	0.14022
pancreas	GTEx eQTLs	0.0408538	0.126928	0.127863	0.119389	0.13588	0.113782	0.109591	0.129128	0.216395	0.193958
sigmoid colon	GTEx eQTLs	0.0392273	0.110778	0.10895	0.0976494	0.113379	0.0963679	0.0979931	0.107318	0.159866	0.133914
stomach	GTEx eQTLs	0.0361061	0.094834	0.114526	0.102555	0.109015	0.099198	0.0999962	0.113183	0.167538	0.144938
thyroid	GTEx eQTLs	0.0574244	0.133788	0.156448	0.139725	0.156111	0.141605	0.139268	0.155889	0.223019	0.199243
	Cross-cell type methods with higher AUPR than distance or average rank
	Distance or Average rank method perform higher than all cross-cell type methods
	Cross-cell type method has AUPR lower than random

## Sheet: Table S5b
Table S5b: AUPRs for cross-cell type trained supervised methods on Version B (all pairs, fixed ratio)
			Trained on GM12878		Trained on HeLa
Biosample	BENGI Dataset	Random	TargetFinder core4	TargetFinder core3	TargetFinder core4	TargetFinder core3	Distance	Average Rank
GM12878	ChIA-PET RNAPII	0.2	0.766074	0.74918	0.676697	0.654181	0.527059	0.564175
HeLa	ChIA-PET RNAPII	0.2	0.532931	0.533661	0.731135	0.664171	0.409306	0.47019
GM12878	ChIA-PET CTCF	0.2	0.67755	0.582267	0.659752	0.471353	0.527059	0.564175
HeLa	ChIA-PET CTCF	0.2	0.593181	0.505357	0.656087	0.524065	0.426922	0.471805
			Trained on GM12878		Trained on HeLa		Trained on HMEC		Trained on IMR90		Trained on K562		Trained on NHEK
Biosample	BENGI Dataset	Random	TargetFinder core4	TargetFinder core3	TargetFinder core4	TargetFinder core3	TargetFinder core4	TargetFinder core3	TargetFinder core4	TargetFinder core3	TargetFinder core4	TargetFinder core3	TargetFinder core4	TargetFinder core3	Distance	Average Rank
GM12878	Hi-C	0.2	0.619766	0.585564	0.423257	0.407776	0.452219	0.428696	0.382479	0.381313	0.488298	0.50008	0.291444	0.262871	0.444516	0.476361
HeLa	Hi-C	0.2	0.449347	0.390341	0.48924	0.429333	0.432869	0.351902	0.277973	0.277781	0.397176	0.389064	0.331508	0.300732	0.313666	0.35067
HMEC	Hi-C	0.2	0.360443	0.248237	0.35272	0.307521	0.606835	0.495533	0.294949	0.294607	0.204948	0.195039	0.189782	0.153824	0.374843	0.461166
IMR-90	Hi-C	0.2	0.265469	0.1799	0.159542	0.213528	0.188849	0.316563	0.301284	0.30045	0.210143	0.191515	0.141773	0.140932	0.365043	0.441245
K562	Hi-C	0.2	0.425585	0.468134	0.232377	0.366209	0.193089	0.345092	0.389941	0.38958	0.459377	0.467316	0.256655	0.281559	0.420171	0.423438
NHEK	Hi-C	0.2	0.383528	0.321966	0.435437	0.364049	0.352526	0.27203	0.251538	0.251277	0.317307	0.318839	0.437225	0.38206	0.252593	0.307779
			Trained on GM12878	Trained on CD34+
Biosample	BENGI Dataset	Random	TargetFinder core3	TargetFinder core3	Distance	Average Rank
GM12878	CHi-C	0.2	0.501317	0.42939	0.335446	0.376876
CD34+ cells	CHi-C	0.2	0.386032	0.490404	0.354555	0.379051
			Trained on LCLs	Trained on liver	Trained on ovary	Trained on pancreas	Trained on sigmoid colon	Trained on stomach	Trained on thyroid
Biosample	BENGI Dataset	Random	TargetFinder core3	TargetFinder core3	TargetFinder core3	TargetFinder core3	TargetFinder core3	TargetFinder core3	TargetFinder core3	Distance	Average Rank
LCLs	GTEx eQTLs	0.2	0.586041	0.519219	0.514626	0.547121	0.525667	0.506383	0.515023	0.614358	0.572257
liver	GTEx eQTLs	0.2	0.262082	0.500889	0.504211	0.524766	0.492652	0.486705	0.487498	0.594018	0.540142
ovary	GTEx eQTLs	0.2	0.28976	0.45115	0.45731	0.482456	0.471274	0.499721	0.47418	0.560303	0.493904
pancreas	GTEx eQTLs	0.2	0.284434	0.519436	0.519509	0.523624	0.511326	0.500412	0.523501	0.619522	0.585609
sigmoid colon	GTEx eQTLs	0.2	0.293847	0.446693	0.464302	0.479383	0.459074	0.458404	0.453755	0.549887	0.478209
stomach	GTEx eQTLs	0.2	0.265735	0.482894	0.475215	0.490979	0.476843	0.485723	0.474956	0.563964	0.515185
thyroid	GTEx eQTLs	0.2	0.263509	0.474811	0.467618	0.4861	0.469976	0.459343	0.468668	0.558534	0.520041
	Cross-cell type methods with higher AUPR than distance or average rank
	Distance or Average rank method perform higher than all cross-cell type methods
	Cross-cell type method has AUPR lower than random

## Sheet: Table S5c
Table S5c: AUPRs for cross-cell type trained supervised methods on Version C (all pairs, fixed ratio)
			Trained on GM12878		Trained on HeLa
Biosample	BENGI Dataset	Random	TargetFinder core4	TargetFinder core3	TargetFinder core4	TargetFinder core3	Distance	Average Rank
GM12878	ChIA-PET RNAPII	0.122495	0.623358	0.584122	0.475546	0.378048	0.36245	0.432343
HeLa	ChIA-PET RNAPII	0.127494	0.354796	0.359905	0.537584	0.440642	0.256193	0.36088
GM12878	ChIA-PET CTCF	0.122495	0.346705	0.232147	0.336677	0.0349031	0.180006	0.205896
HeLa	ChIA-PET CTCF	0.0495093	0.205448	0.145289	0.315894	0.182802	0.136175	0.170708
			Trained on GM12878		Trained on HeLa		Trained on HMEC		Trained on IMR90		Trained on K562		Trained on NHEK
Biosample	BENGI Dataset	Random	TargetFinder core4	TargetFinder core3	TargetFinder core4	TargetFinder core3	TargetFinder core4	TargetFinder core3	TargetFinder core4	TargetFinder core3	TargetFinder core4	TargetFinder core3	TargetFinder core4	TargetFinder core3	Distance	Average Rank
GM12878	Hi-C	0.0189587	0.10293	0.078197	0.10762	0.0577349	0.0157863	0.0146384	0.0420826	0.0420388	0.0624612	0.06512	0.0612062	0.0433075	0.0542939	0.0733942
HeLa	Hi-C	0.0325132	0.109147	0.0598192	0.156163	0.0970747	0.04738	0.0403463	0.0463453	0.0463215	0.0920191	0.0704711	0.0970883	0.0743436	0.0614191	0.0776213
HMEC	Hi-C	0.0408021	0.0816475	0.0423104	0.160408	0.112451	0.262889	0.150763	0.0581077	0.0580733	0.028837	0.0299091	0.065581	0.028154	0.102867	0.19194
IMR-90	Hi-C	0.0329115	0.0541631	0.0368615	0.0294619	0.0440425	0.0301219	0.0323849	0.0552999	0.055729	0.0250165	0.026892	0.033076	0.0363683	0.0800741	0.13345
K562	Hi-C	0.0177657	0.042309	0.0485864	0.0261809	0.0517803	0.0125137	0.0140794	0.0389875	0.0390542	0.0686165	0.0602886	0.046255	0.0395549	0.0496566	0.0606511
NHEK	Hi-C	0.03274	0.0830481	0.0661602	0.114205	0.0693174	0.0325377	0.0291818	0.0525931	0.0525328	0.0507781	0.0568016	0.0892144	0.0723417	0.0510987	0.0777218
			Trained on GM12878	Trained on CD34+
Biosample	BENGI Dataset	Random	TargetFinder core3	TargetFinder core3	Distance	Average Rank
GM12878	CHi-C	0.11839	0.329121	0.2924	0.225366	0.285508
CD34+ cells	CHi-C	0.109579	0.219178	0.31269	0.228648	0.265726
	Cross-cell type methods with higher AUPR than distance or average rank
	Distance or Average rank method perform higher than all cross-cell type methods
	Cross-cell type method has AUPR lower than random

## Sheet: Table S5d
Table S5d: AUPRs for cross-cell type trained supervised methods on Version D (ambiguous pairs removed, fixed ratio)
			Trained on GM12878		Trained on HeLa
Biosample	BENGI Dataset	Random	TargetFinder core4	TargetFinder core3	TargetFinder core4	TargetFinder core3	Distance	Average Rank
GM12878	ChIA-PET RNAPII	0.2	0.75367	0.728711	0.624949	0.617788	0.520344	0.578628
HeLa	ChIA-PET RNAPII	0.2	0.519632	0.537694	0.690191	0.639749	0.361258	0.468853
GM12878	ChIA-PET CTCF	0.2	0.696723	0.62001	0.684562	0.578804	0.526435	0.546897
HeLa	ChIA-PET CTCF	0.2	0.618585	0.516069	0.658461	0.520683	0.414184	0.452554
			Trained on GM12878		Trained on HeLa		Trained on HMEC		Trained on IMR90		Trained on K562		Trained on NHEK
Biosample	BENGI Dataset	Random	TargetFinder core4	TargetFinder core3	TargetFinder core4	TargetFinder core3	TargetFinder core4	TargetFinder core3	TargetFinder core4	TargetFinder core3	TargetFinder core4	TargetFinder core3	TargetFinder core4	TargetFinder core3	Distance	Average Rank
GM12878	Hi-C	0.2	0.614942	0.562959	0.556816	0.473555	0.241475	0.229337	0.348992	0.350577	0.499092	0.475145	0.429695	0.369909	0.418839	0.479356
HeLa	Hi-C	0.2	0.442684	0.390147	0.49029	0.418939	0.343768	0.302216	0.26331	0.264984	0.412217	0.386313	0.414406	0.33209	0.331642	0.404367
HMEC	Hi-C	0.2	0.544025	0.36924	0.497829	0.460249	0.569483	0.485157	0.29317	0.294731	0.175323	0.18398	0.26045	0.174113	0.393133	0.532961
IMR-90	Hi-C	0.2	0.300675	0.208367	0.192586	0.263875	0.181539	0.195258	0.294045	0.293338	0.199313	0.1908	0.190768	0.185566	0.380345	0.497027
K562	Hi-C	0.2	0.440038	0.44727	0.36063	0.440576	0.161476	0.199234	0.366077	0.365155	0.533835	0.506097	0.415088	0.370573	0.428416	0.458006
NHEK	Hi-C	0.2	0.414861	0.386652	0.417808	0.36194	0.232086	0.207021	0.260099	0.259396	0.309705	0.323477	0.38896	0.340681	0.282801	0.37448
			Trained on GM12878	Trained on CD34+
Biosample	BENGI Dataset	Random	TargetFinder core3	TargetFinder core3	Distance	Average Rank
GM12878	CHi-C	0.2	0.481454	0.438287	0.357946	0.432897
CD34+ cells	CHi-C	0.2	0.398054	0.475134	0.376472	0.416992
	Cross-cell type methods with higher AUPR than distance or average rank
	Distance or Average rank method perform higher than all cross-cell type methods
	Cross-cell type method has AUPR lower than random
